# Supplementary material for: Synthesis of Thionated Perylenediimides: State of the Art and First Investigations of an Alternative to Lawesson’s Reagent
Source: Molecules. 2024 May 28;29(11):2538. doi: 10.3390/molecules29112538 (PMC11173947; doi:10.3390/molecules29112538)
Supplement: Supplementary file 1 [file molecules-29-02538-s001.zip]

Archive with 1 entries (1 files):
- molecules-3014404-supplementary.pdf
